# Supplementary material for: Fusobacterium nucleatum promotes metastasis of breast cancer via the miR-21-3p/FOXO3 axis
Source: Front Oncol. 2025 Jun 16;15:1530269. doi: 10.3389/fonc.2025.1530269 (PMC12206713; doi:10.3389/fonc.2025.1530269)
Supplement: Supplementary file 5 [file Table1.xlsx]

## Sheet: Sheet1
Supplemental Table 1. The sequence of gene primers was detected by RT-PCR.
Gene	Primers
U6	5'- GCTCGCTTCGGCAGCACA -3'(forward)
miR-21-3p	5'-AACACCAGTCGATGGGCTGT-3'(forward)
miR-96-5p	5'-GGCACTAGCACATTTTTGCT-3'(forward)
miR-106b-5p	5'-TAAAGTGCTGACAGTGCAGAT-3'(forward)
miR-182-5p	5'-TTTGGCAATGGTAGAACTCA-3'(forward)
miR-425-5p	5'-AATGACACGATCACTCCCGT-3'(forward)
miR-455-3p	5'-GCAGTCCATGGGCATATACA-3'(forward)
GAPDH	5'- GCACCGTCAAGGCTGAGAAC -3'(forward)
	5'- TGGTGAAGACGCCAGTGGA -3'(reverse)
FOXO3	5'-TGGCAAGCACAGAGTTGGATGAAG-3'(forward)
	5'-CATATCAGTCAGCCGTGGCAGTTC-3'(reverse)
