# Supplementary material for: Fusobacterium nucleatum promotes metastasis of breast cancer via the miR-21-3p/FOXO3 axis
Source: Front Oncol. 2025 Jun 16;15:1530269. doi: 10.3389/fonc.2025.1530269 (PMC12206713; doi:10.3389/fonc.2025.1530269)
Supplement: Supplementary file 6 [file Table2.xlsx]

## Sheet: Sheet1
Supplemental Table 2. Primer sequence of RNA transfection knocking down related genes.
RNA	Primers
miR-21-3p inhibitors	5'- ACAGCCCAUCGACUGGUGUUG -3'
inhibitors NC	5'-CAGUACUUUUGUGUAGUACAA-3'
FOXO3 siRNA	5'-GGAAGCAGAUGGAAUCGAUTT-3' (sense)
	5'-AUCGAUUCCAUCUGCUUCCTT-3' (antisense)
siRNA NC	5'-UUCUCCGAACGUGUCACGUTT-3' (sense)
	5'-ACGUGACACGUUCGGAGAATT-3' (antisense)
