# Supplementary material for: Fusobacterium nucleatum promotes metastasis of breast cancer via the miR-21-3p/FOXO3 axis
Source: Front Oncol. 2025 Jun 16;15:1530269. doi: 10.3389/fonc.2025.1530269 (PMC12206713; doi:10.3389/fonc.2025.1530269)
Supplement: Supplementary file 7 [file Table3.xlsx]

## Sheet: Sheet1
Supplemental Table 3. Sequencing results of miRNAs in BC tissues and normal breast tissues.
miRNA_ID	NC	BC	|log2FC	P-value	Sig
hsa-miR-182-5p	49.367	3572.54	6.1772	7.11e-13	**
hsa-miR-21-3p	121.726	818.86	2.75	0.00049911	**
hsa-miR-96-5p	9.8358	383.867	5.2865	3.67e-09	**
hsa-miR-106b-5p	70.4795	745.429	3.4028	2.04e-05	**
hsa-miR-425-5p	85.3898	1111.51	3.7023	3.26e-06	**
hsa-miR-455-3p	39.1553	9.0448	2.114	0.00591026	**
